# Supplementary material for: The Influence of Dietary n-3 Highly Unsaturated Fatty Acids on Growth, Fatty Acid Profile, Lipid Metabolism, Inflammatory Response, and Intestinal Microflora in F2 Generation Female Yangtze Sturgeon (Acipenser dabryanus)
Source: Animals (Basel). 2024 Dec 5;14(23):3523. doi: 10.3390/ani14233523 (PMC11640325; doi:10.3390/ani14233523)
Supplement: Supplementary file 1 [file animals-14-03523-s001.zip]

Archive with 1 entries (1 files):
- animals-3299316-supplementary.pdf
